# Supplementary material for: Risk factors for multidrug-resistant and carbapenem-resistant Klebsiella pneumoniae bloodstream infections in Shanghai: A five-year retrospective cohort study
Source: PLoS One. 2025 May 22;20(5):e0324925. doi: 10.1371/journal.pone.0324925 (PMC12097643; doi:10.1371/journal.pone.0324925)
Supplement: S1 File — (XLSX) [file pone.0324925.s002.xlsx]

## Sheet: data
No	Year	Department	Death	MDR	CR	Age	Gender	Smoking	Alcohol drinking	Time at risk	Length of hospital stay	ICU stay	Length of ICU stay	Chemotherapy or radiotherapy	Malignancy	Organic malignancy	Hematology malignancy	Disease of the circulatory system	Hypertension	Cerebrovascular disease	Heart failure	IHD	Endocrine, nutritional and metabolic diseases	Diabetes mellitus	Respiratory diseases	Diseases of the genitourinary system	Diseases of the gastrointestinal system	Surgery	Paracentesis	AC	Days of AC	CVC	Days of CVC	Invasive ventilator	Days of indwelling invasive ventilator	Urinary catheter	Days of indwelling urinary catheter	Gastric tube	Days of indwelling gastric tube	Drainage tube	Days of indwelling drainage tube	Corticosteroids	Immunosuppressor	Antibiotics	Combination therapy	Glycopeptides	Glycopeptides Quantity	Vancomycin	Vancomycin Quantity
1	2018	Cardiothoracic surgery	1	1	1	79	1	0	0	34	34	1	35	0	0	0	0	1	0	1	0	1	1	1	1	1	0	1	1	0	0	1	3	0	0	0	0	1	6	0	0	0	0	1	1	1	4	1	4
2	2018	Cardiothoracic surgery	0	0	0	71	1	0	0	7	7	0	0	0	0	0	0	1	1	0	0	1	1	1	0	0	0	1	0	0	0	0	0	0	0	0	0	0	0	0	0	0	0	0	0	0	0	0	0
3	2018	Hematology	1	1	1	65	1	1	1	18	18	0	0	0	1	0	1	1	1	0	0	0	1	1	0	0	0	0	1	0	0	1	17	0	0	0	0	0	0	0	0	1	0	1	1	0	0	0	0
4	2018	Hepatobiliary Surgery	0	1	1	58	1	0	0	3	3	0	0	0	1	1	0	0	0	0	0	0	0	0	0	0	1	0	0	0	0	0	0	0	0	0	0	0	0	0	0	0	0	1	0	0	0	0	0
5	2018	Burn unit	1	1	1	40	0	0	1	72	72	0	0	0	0	0	0	0	0	0	0	0	0	0	0	0	0	1	0	0	0	1	72	1	5	1	59	1	11	0	0	1	1	1	1	1	4.5	1	4.5
6	2018	Transplantation unit	0	1	1	51	0	0	0	75	77	0	0	0	1	0	1	0	0	0	0	0	0	0	1	0	0	0	1	0	0	1	69	0	0	0	0	0	0	0	0	1	0	1	1	1	28	1	28
7	2018	ICU	0	0	1	55	1	0	0	38	38	1	39	0	1	1	0	0	0	0	0	0	0	0	0	0	0	1	0	1	30	1	10	1	2	1	3	0	0	1	8	1	0	1	1	1	0.2	1	0.2
8	2018	Respiratory medicine	0	0	0	71	1	1	0	6	15	0	0	0	0	0	0	1	1	1	0	0	0	0	1	0	0	0	0	1	5	0	0	0	0	0	0	0	0	0	0	1	0	0	0	0	0	0	0
9	2018	Cardiothoracic surgery	1	1	1	64	0	0	0	4	4	1	5	0	0	0	0	1	0	0	1	0	1	1	1	0	0	0	0	1	3	1	3	1	1	1	4	0	0	0	0	0	0	1	1	1	1.5	1	1.5
10	2018	Cardiothoracic surgery	0	1	1	77	1	1	1	7	7	1	8	0	0	0	0	1	1	0	0	1	0	0	1	0	0	1	0	1	2	1	2	1	1	1	2	0	0	0	0	0	0	1	1	1	16	1	16
11	2018	Neurology	0	0	0	67	0	0	0	0	0	0	0	0	0	0	0	1	1	1	0	0	0	0	0	0	0	0	0	0	0	0	0	0	0	1	1	0	0	0	0	0	0	0	0	0	0	0	0
12	2018	Gynaecology	0	0	0	63	1	0	1	6	6	0	0	0	0	0	0	0	0	0	0	0	1	1	0	0	1	1	0	0	0	0	0	0	0	0	0	0	0	0	0	0	0	1	0	0	0	0	0
13	2018	ICU	0	1	1	54	0	0	0	44	44	1	45	0	0	0	0	1	1	0	0	0	0	0	1	1	1	1	0	1	4	1	44	1	21	1	3	0	0	0	0	1	0	1	1	1	1	1	1
14	2018	ICU	1	1	1	68	1	1	1	37	37	1	38	0	0	0	0	1	1	0	0	0	0	0	1	1	0	0	0	1	37	1	37	1	37	1	32	0	0	0	0	0	0	1	1	1	1	1	1
15	2018	ICU	0	1	1	55	1	1	1	29	29	1	30	0	0	0	0	0	0	0	0	0	1	0	1	0	1	1	0	1	7	1	7	1	6	1	16	0	0	1	30	1	0	1	1	1	0.5	1	0.5
16	2018	Pancreatic Surgery	0	1	0	63	0	0	0	16	16	0	0	0	1	1	0	0	0	0	0	0	0	0	0	0	0	1	0	0	0	1	8	0	0	1	6	0	0	1	3	0	0	1	1	1	2.4	1	2.4
17	2018	Burn unit	0	1	1	48	0	0	0	8	8	0	0	0	0	0	0	0	0	0	0	0	0	0	1	0	0	1	0	0	0	1	8	1	5	1	8	0	0	0	0	0	0	1	1	0	0	0	0
18	2018	ICU	0	1	1	39	0	0	0	12	12	1	13	0	0	0	0	0	0	0	0	0	1	1	0	0	1	0	0	0	0	0	0	0	0	0	0	0	0	0	0	0	0	1	1	0	0	0	0
19	2018	ICU	1	1	1	65	0	0	0	147	147	1	90	0	0	0	0	1	1	0	0	0	1	0	0	0	1	1	1	1	8	1	90	1	90	1	17	0	0	0	0	0	0	1	1	1	4	0	4
20	2018	Gastroenterology	1	1	1	57	1	0	0	24	43	0	0	0	0	0	0	0	0	0	0	0	0	0	1	0	1	0	0	0	0	0	0	0	0	0	0	0	0	0	0	0	0	1	1	0	0	0	0
21	2018	Burn unit	0	1	1	23	0	0	0	16	16	0	0	0	0	0	0	0	0	0	0	0	0	0	0	0	0	1	0	0	0	1	89	1	14	1	90	0	0	0	0	1	0	1	1	1	6.75	1	6.75
22	2018	Transplantation unit	0	0	0	34	0	0	0	7	60	0	0	0	1	0	1	0	0	0	0	0	0	0	0	0	1	0	0	0	0	1	8	0	0	0	0	0	0	0	0	0	0	1	1	0	0	0	0
23	2018	Pancreatic Surgery	0	1	0	56	1	0	0	2	17	0	0	0	1	1	0	1	1	0	0	0	0	0	0	0	0	1	0	0	0	0	0	0	0	0	0	0	0	0	0	0	0	1	0	0	0	0	0
24	2018	Burn unit	1	1	1	48	1	0	0	8	8	0	0	0	0	0	0	0	0	0	0	0	0	0	0	0	0	0	0	0	0	1	8	1	8	0	0	0	0	0	0	1	0	1	1	1	0.4	1	0.4
25	2018	Hematology	0	1	1	63	1	0	0	12	12	0	0	0	1	0	1	1	1	0	0	0	0	0	0	0	0	0	1	0	0	0	0	0	0	0	0	0	0	0	0	1	0	1	1	1	12	1	12
26	2018	Pancreatic Surgery	0	1	0	79	0	0	0	41	46	0	0	0	1	1	0	0	0	0	0	0	0	0	0	0	0	1	0	1	14	1	14	0	0	0	0	0	0	1	4	0	0	1	1	1	0.5	1	0.5
27	2018	Hepatobiliary Surgery	0	0	0	75	1	0	0	7	7	0	0	0	1	1	0	0	0	0	0	0	0	0	0	0	0	1	0	1	1	1	1	0	0	0	0	0	0	1	4	0	0	1	0	0	0	0	0
28	2018	Oncology	0	0	0	77	1	0	0	27	30	0	0	0	1	1	0	1	1	0	0	0	1	1	0	1	1	1	0	0	0	1	5	0	0	1	8	0	0	0	0	0	0	1	0	0	0	0	0
29	2018	Pancreatic Surgery	0	0	0	55	1	0	0	49	49	0	0	0	1	1	0	0	0	0	0	0	1	1	1	1	0	1	0	1	45	1	45	0	0	1	32	0	0	1	44	0	1	1	1	1	0.2	1	0.2
30	2018	Cardiothoracic surgery	0	1	1	65	1	0	0	34	34	1	35	0	0	0	0	1	1	0	0	1	1	1	1	0	0	1	0	1	1	1	2	1	27	1	2	0	0	1	1	0	0	1	1	1	0.25	1	0.25
31	2018	Traumatology	0	0	0	78	1	0	0	3	3	0	0	0	0	0	0	1	0	1	0	0	0	0	1	0	0	0	0	0	0	0	0	0	0	0	0	0	0	0	0	0	0	1	1	0	0	0	0
32	2018	Cardiothoracic surgery	0	1	0	77	1	1	1	61	61	0	0	0	0	0	0	1	1	0	1	1	1	1	0	1	0	1	0	1	3	1	10	1	12	1	6	0	0	1	6	1	0	1	0	0	0	0	0
33	2018	Traumatology	0	1	1	51	1	0	0	4	4	0	0	0	0	0	0	1	1	0	0	0	1	0	1	0	1	1	0	1	4	1	4	1	4	1	4	0	0	1	4	0	0	1	1	0	0	0	0
34	2018	Traumatology	0	0	0	60	1	0	0	0	0	0	0	0	0	0	0	0	0	0	0	0	0	0	0	0	1	1	0	0	0	0	0	0	0	0	0	0	0	0	0	0	0	0	0	0	0	0	0
35	2018	Hematology	0	1	1	44	0	0	0	18	39	0	0	0	1	0	1	0	0	0	0	0	0	0	0	0	0	0	1	1	18	1	18	0	0	0	0	0	0	0	0	1	0	1	1	1	2	1	2
36	2018	ICU	1	1	1	58	0	0	0	0	0	1	1	0	0	0	0	1	1	0	0	0	0	0	1	0	1	1	0	0	0	0	0	0	0	0	0	0	0	0	0	0	0	1	1	0	0	0	0
37	2018	ICU	1	1	0	47	1	1	1	210	210	1	90	0	0	0	0	0	0	0	0	0	1	0	0	1	1	1	0	1	68	1	86	1	20	1	64	0	0	1	31	1	0	1	1	0	0	0	0
38	2018	Oncology	0	1	0	55	1	0	0	2	14	0	0	0	1	1	0	0	0	0	0	0	0	0	0	0	0	0	0	0	0	0	0	0	0	0	0	0	0	1	3	1	0	0	0	0	0	0	0
39	2018	ICU	0	1	1	49	0	0	0	2	2	1	39	0	0	0	0	1	1	0	0	0	0	0	1	0	1	1	0	1	2	1	2	1	2	1	2	0	0	1	2	0	0	1	1	1	0.25	1	0.25
40	2018	Pancreatic Surgery	1	1	1	72	1	1	1	25	92	0	0	0	0	0	0	0	0	0	0	0	0	0	0	0	1	0	0	0	0	0	0	0	0	0	0	0	0	1	25	1	0	1	1	0	0	0	0
41	2018	Gastrointestinal Surgery	0	0	0	55	1	1	1	6	6	0	0	0	1	1	0	1	1	0	0	0	0	0	0	0	1	0	1	1	6	1	6	0	0	0	0	0	0	1	2	1	0	0	0	0	0	0	0
42	2018	Gynaecology	0	1	0	6	1	0	0	22	37	0	0	0	0	0	0	0	0	0	0	0	0	0	1	0	0	0	1	0	0	0	0	0	0	0	0	0	0	0	0	1	0	1	0	0	0	0	0
43	2018	Hematology	0	1	0	75	1	0	0	47	53	0	0	0	1	0	1	0	0	0	0	0	1	0	1	0	1	0	1	0	0	1	51	0	0	1	14	0	0	0	0	1	0	1	1	0	0	0	0
44	2018	Burn unit	0	1	1	64	1	0	0	19	19	0	0	0	0	0	0	0	0	0	0	0	0	0	0	0	0	1	0	0	0	1	19	1	15	0	0	1	5	0	0	1	0	1	1	1	31.5	1	31.5
45	2018	Cardiothoracic surgery	1	0	0	29	1	1	0	13	13	1	14	0	0	0	0	0	0	0	0	0	0	0	0	0	0	1	0	1	4	1	4	1	4	1	4	0	0	1	4	1	0	1	1	0	0	0	0
46	2018	Infectious diseases	1	1	0	66	0	0	0	4	4	0	0	0	0	0	0	0	0	0	0	0	0	0	0	0	1	0	0	1	4	1	4	0	0	0	0	0	0	0	0	1	0	1	0	0	0	0	0
47	2018	Pancreatic Surgery	0	1	1	63	0	1	1	26	26	0	0	0	0	0	0	0	0	0	0	0	0	0	0	0	1	1	0	0	0	0	0	0	0	1	2	1	18	1	1	0	0	1	1	0	0	0	0
48	2018	Traditional Chinese medicine	0	1	0	63	0	0	0	2	22	0	0	1	0	0	0	0	0	0	0	0	0	0	0	1	0	0	0	0	0	0	0	0	0	0	0	0	0	0	0	0	0	0	0	0	0	0	0
49	2018	Pancreatic Surgery	0	0	0	66	1	0	0	65	65	0	0	0	0	0	0	0	0	0	0	0	0	0	0	0	1	1	0	0	0	1	22	0	0	1	10	0	0	1	8	1	0	1	1	1	2.4	1	2.4
50	2018	Hepatobiliary Surgery	0	0	0	72	0	0	0	16	16	0	0	0	0	0	0	0	0	0	0	0	0	0	0	0	1	1	0	0	0	0	0	0	0	0	0	0	0	0	0	1	0	0	0	0	0	0	0
51	2018	Dermatology	0	0	0	61	1	1	0	19	19	1	20	0	0	0	0	1	1	1	1	0	1	1	1	0	0	0	0	1	3	1	3	0	0	1	5	0	0	0	0	1	0	0	0	0	0	0	0
52	2018	ICU	1	1	1	62	0	0	0	17	17	1	18	0	0	0	0	1	0	0	0	0	0	0	0	0	0	1	0	1	17	1	17	0	0	1	17	0	0	1	3	1	0	1	1	1	0.25	1	0.25
53	2018	Transplantation unit	0	1	0	25	0	0	0	12	12	0	0	0	1	0	1	0	0	0	0	0	0	0	0	0	0	0	1	0	0	1	12	0	0	0	0	0	0	0	0	1	0	1	1	0	0	0	0
54	2018	Burn unit	0	1	1	49	1	0	0	10	10	0	0	0	0	0	0	0	0	0	0	0	0	0	0	0	0	1	0	0	0	1	7	0	0	1	21	0	0	0	0	1	0	1	1	0	0	0	0
55	2018	ICU	0	1	1	78	1	0	0	11	11	1	12	0	0	0	0	1	1	1	0	0	1	1	0	0	0	0	0	1	6	1	6	1	3	0	0	1	6	1	6	0	0	1	1	0	0	0	0
56	2018	Pancreatic Surgery	0	1	0	50	1	0	0	2	2	0	0	0	0	0	0	0	0	0	0	0	0	0	0	0	1	0	0	0	0	0	0	0	0	0	0	0	0	0	0	0	0	0	0	0	0	0	0
57	2018	Burn unit	1	1	1	70	1	0	0	29	29	0	0	0	0	0	0	0	0	0	0	0	0	0	0	0	0	1	0	1	20	1	20	1	20	1	20	0	0	1	20	1	0	1	1	1	0.5	1	0.5
58	2018	Traditional Chinese medicine	0	0	0	57	1	0	0	4	42	0	0	1	0	0	0	0	0	0	0	0	0	0	0	0	1	1	0	0	0	0	0	0	0	0	0	0	0	1	2	1	0	1	0	0	0	0	0
59	2018	Cardiothoracic surgery	0	0	0	72	1	0	1	45	74	0	0	0	0	0	0	1	1	0	1	1	0	0	0	0	0	1	0	0	0	0	0	0	0	1	6	0	0	1	3	1	0	1	1	1	29.25	1	29.25
60	2018	Hematology	1	1	1	36	1	0	0	10	49	0	0	1	1	0	1	0	0	0	0	0	0	0	0	0	1	1	1	1	88	0	0	0	0	0	0	0	0	0	0	1	0	1	1	1	1	1	1
61	2018	Pancreatic Surgery	0	0	0	71	0	0	0	27	27	0	0	0	0	0	0	1	1	0	0	0	0	0	0	0	0	1	0	0	0	0	0	0	0	0	0	0	0	0	0	0	0	1	1	0	0	0	0
62	2018	ICU	1	1	0	77	1	0	0	101	10	0	0	0	0	0	0	1	0	0	1	1	0	0	0	1	1	0	0	0	0	1	25	1	6	1	19	1	5	1	5	1	0	1	1	1	6	1	6
63	2018	Hematology	1	1	1	55	1	0	0	9	10	0	0	1	1	0	1	0	0	0	0	0	1	1	0	0	0	0	1	0	0	1	53	0	0	0	0	0	0	0	0	1	0	1	1	1	1	0	0
64	2018	Emergency department	1	0	0	74	0	0	0	0	0	0	0	0	0	0	0	1	1	0	0	0	0	0	0	0	1	0	0	0	0	1	13	0	0	0	0	0	0	0	0	0	0	0	0	0	0	0	0
65	2018	Burn unit	0	1	1	42	1	0	0	15	16	0	0	0	0	0	0	0	0	0	0	0	0	0	0	0	0	1	0	0	0	1	37	1	11	1	35	1	30	0	0	1	0	1	1	1	0.75	1	0.75
66	2018	ICU	1	1	1	74	1	0	0	165	90	1	80	0	1	1	0	0	0	0	0	0	0	0	0	0	0	1	1	1	13	1	89	1	8	1	80	1	8	1	80	1	0	1	1	1	5	1	5
67	2018	Pancreatic Surgery	0	0	0	60	1	0	0	1	2	0	0	0	0	0	0	1	1	0	0	0	0	0	0	0	1	1	0	0	0	0	0	0	0	0	0	0	0	0	0	0	0	1	1	0	0	0	0
68	2018	Burn unit	1	1	1	56	1	0	0	13	17	0	0	0	0	0	0	0	0	0	0	0	0	0	0	0	0	1	0	1	16	1	15	1	15	1	15	0	0	0	0	1	0	1	1	1	8	0	0
69	2018	Pancreatic Surgery	0	0	0	72	0	0	0	5	5	0	0	0	0	0	0	0	0	0	0	0	0	0	0	0	1	1	0	0	1	1	5	1	1	1	1	0	0	1	6	0	0	1	0	0	0	0	0
70	2018	Hematology	1	1	1	72	1	0	0	69	69	0	0	1	0	0	0	1	1	0	0	0	0	0	0	0	0	0	1	0	0	1	69	0	0	0	0	0	0	0	0	1	0	1	1	1	35	0	0
71	2018	ICU	1	1	1	68	1	0	0	20	20	1	20	0	0	0	0	1	1	0	0	0	0	0	0	0	0	1	0	1	19	1	19	0	0	1	14	0	0	1	14	1	0	1	1	0	0	0	0
72	2018	ICU	0	0	0	25	0	0	0	7	7	1	7	0	1	1	0	0	0	0	0	0	1	1	0	1	0	0	0	0	0	1	7	0	0	0	0	0	0	0	0	1	0	0	0	0	0	0	0
73	2018	ICU	0	1	1	70	1	0	0	23	23	1	23	0	0	0	0	1	1	1	0	0	0	0	0	0	1	1	1	1	27	0	0	1	5	1	27	1	26	1	27	1	0	1	1	1	3.5	0	0
74	2018	Hematology	1	1	1	15	1	0	0	12	12	0	0	1	1	0	1	0	0	0	0	0	0	0	0	0	0	0	1	0	0	1	13	0	0	0	0	1	2	0	0	0	0	1	1	1	9.4	1	9.4
75	2019	Geriatrics	0	0	0	73	1	0	0	0	0	0	0	0	0	0	0	1	1	0	0	0	1	1	0	0	0	0	0	0	0	0	0	0	0	0	0	0	0	0	0	0	0	0	0	0	0	0	0
76	2019	Pancreatic Surgery	0	0	0	63	1	0	0	126	126	0	0	0	0	0	0	0	0	0	0	0	1	1	0	0	1	1	1	0	0	1	90	0	0	1	4	1	90	1	90	0	0	1	1	1	7.5	1	7.5
77	2019	Cardiothoracic surgery	1	1	1	58	1	0	0	23	23	1	23	0	0	0	0	1	1	0	0	0	0	0	0	1	0	1	1	0	0	0	0	1	15	1	15	1	5	1	21	1	0	1	1	0	0	0	0
78	2019	ICU	1	1	1	63	1	0	0	11	11	1	11	0	1	1	0	0	0	0	0	0	0	0	1	0	0	0	0	0	0	0	0	1	6	1	11	1	11	1	11	1	0	1	1	1	4.4	1	4.4
79	2019	Hematology	1	1	1	69	1	0	0	23	23	0	0	1	1	1	0	0	0	0	0	0	1	0	0	0	0	0	1	0	0	1	24	0	0	0	0	0	0	0	0	1	0	1	1	1	7	1	7
80	2019	Traumatology	0	0	0	74	1	0	0	1	1	0	0	0	0	0	0	0	0	0	0	0	0	0	0	0	1	0	0	0	0	1	1	0	0	1	1	0	0	0	0	0	0	0	0	0	0	0	0
81	2019	ICU	1	1	1	73	1	0	0	60	60	1	60	0	0	0	0	0	0	0	0	0	0	0	0	0	1	1	1	0	0	1	48	0	0	0	0	0	0	0	0	1	0	1	1	1	27	1	27
82	2019	ICU	1	1	1	78	1	0	0	47	47	1	47	0	0	0	0	1	0	0	1	0	0	0	1	0	0	0	0	0	0	1	37	1	45	1	46	1	47	1	16	1	0	1	1	1	8	1	8
83	2019	Gastroenterology	0	1	0	65	1	1	1	3	3	0	0	0	0	0	0	0	0	0	0	0	1	1	0	0	1	1	0	0	0	0	0	0	0	0	0	0	0	1	6	0	0	1	1	0	0	0	0
84	2019	Pancreatic Surgery	0	1	1	65	1	1	0	15	15	0	0	0	0	0	0	0	0	0	0	0	1	1	0	0	0	1	0	0	0	1	32	0	0	1	5	1	4	1	11	1	0	1	1	0	0	0	0
85	2019	ICU	0	1	1	47	0	0	0	88	88	1	88	0	0	0	0	0	0	0	0	0	1	0	0	0	1	1	1	0	0	1	60	1	89	1	87	1	86	1	60	1	0	1	1	1	23	1	23
86	2019	ICU	0	1	1	48	1	0	0	1	23	1	1	0	0	0	0	0	0	0	0	0	0	0	0	1	1	0	0	0	0	0	0	0	0	0	0	1	1	1	1	0	0	1	1	1	0.5	1	0.5
87	2019	Infectious diseases	0	1	1	66	1	0	0	7	42	0	0	0	0	0	0	1	1	1	0	0	1	1	0	0	0	0	1	0	0	0	0	0	0	1	51	0	0	0	0	1	0	1	1	0	0	0	0
88	2019	Cardiothoracic surgery	1	1	1	74	1	1	0	24	24	1	24	0	0	0	0	1	1	0	0	1	0	0	0	0	1	1	0	1	19	1	19	1	6	1	19	1	18	1	18	1	0	1	1	1	5	1	5
89	2019	ICU	1	1	1	64	1	0	0	46	46	1	46	0	0	0	0	1	1	0	0	1	0	0	1	0	0	1	1	0	0	1	46	1	46	1	46	1	46	1	46	1	0	1	1	1	1	1	1
90	2019	Traumatology	0	1	0	77	1	0	0	13	13	1	11	0	0	0	0	0	0	0	0	0	0	0	0	0	0	1	0	0	0	1	11	1	5	1	12	1	5	0	0	1	0	1	1	0	0	0	0
91	2019	ICU	0	1	1	63	1	0	0	16	16	1	16	0	0	0	0	1	1	0	1	0	1	1	1	0	0	0	1	0	0	1	4	1	4	1	17	1	17	1	11	1	0	1	1	0	0	0	0
92	2019	Emergency department	0	1	1	64	1	0	1	13	13	1	9	0	0	0	0	0	0	0	0	0	0	0	0	0	0	1	0	0	0	1	1	0	0	1	1	1	3	1	3	0	1	1	1	0	0	0	0
93	2019	ICU	0	1	0	80	1	0	0	0	0	0	0	0	0	0	0	1	1	1	1	1	1	1	0	1	0	0	0	0	0	0	0	0	0	0	0	0	0	0	0	0	0	1	1	0	0	0	0
94	2019	Cardiothoracic surgery	1	1	1	68	1	0	0	1	10	1	1	0	0	0	0	1	1	0	0	0	0	0	0	0	0	1	0	1	7	1	8	1	2	1	24	0	0	1	13	1	0	1	1	1	4	0	0
95	2019	Gastrointestinal Surgery	0	0	0	59	1	1	1	4	4	0	0	0	0	0	0	1	1	0	0	0	0	0	0	0	0	1	0	0	0	1	7	0	0	1	7	1	7	0	0	0	0	1	0	0	0	0	0
96	2019	ICU	1	1	1	91	1	0	0	30	30	1	30	0	0	0	0	1	1	0	0	0	1	1	0	0	0	0	1	0	0	1	21	1	30	1	30	0	0	1	30	1	0	1	1	1	2.25	1	2.25
97	2019	Hematology	0	0	0	42	0	0	0	13	14	0	0	0	1	0	1	0	0	0	0	0	1	1	0	0	0	0	1	0	0	1	12	0	0	0	0	0	0	0	0	1	1	1	1	0	0	0	0
98	2019	Pancreatic Surgery	0	0	0	50	0	0	0	2	3	0	0	0	0	0	0	0	0	0	0	0	0	0	0	0	1	1	0	0	0	0	0	0	0	0	0	0	0	0	0	0	0	0	0	0	0	0	0
99	2019	Pancreatic Surgery	0	0	0	66	1	0	0	32	33	0	0	1	0	0	0	1	1	0	0	0	1	1	0	0	1	1	0	0	0	0	0	0	0	0	0	0	0	1	23	0	0	1	1	0	0	0	0
100	2019	Dermatology	1	0	0	54	1	0	0	4	5	1	3	0	0	0	0	0	0	0	0	0	0	0	0	0	1	0	0	0	0	1	4	0	0	1	2	1	1	1	1	1	0	0	0	0	0	0	0
101	2019	Traumatology	0	0	0	55	0	0	0	1	0	0	0	0	0	0	0	0	0	0	0	0	0	0	0	0	0	0	0	0	0	0	0	0	0	0	0	0	0	0	0	0	0	1	0	0	0	0	0
102	2019	Dermatology	0	1	1	17	1	0	0	17	18	0	0	0	1	0	1	0	0	0	0	0	0	0	0	0	0	0	1	0	0	1	15	0	0	0	0	0	0	0	0	1	0	1	1	1	18	0	0
103	2019	Cardiothoracic surgery	0	0	0	67	1	0	0	7	0	0	0	0	0	0	0	0	0	0	0	0	0	0	0	0	0	0	0	0	0	1	7	0	0	1	6	0	0	0	0	1	0	1	0	0	0	0	0
104	2019	Pancreatic Surgery	0	1	1	64	1	0	0	32	33	0	0	0	0	0	0	1	1	0	0	0	0	0	0	0	0	1	0	0	0	0	0	0	0	1	4	1	21	1	32	0	0	1	1	0	0	0	0
105	2019	Oncology	0	0	0	45	1	0	0	1	10	0	0	0	0	0	0	0	0	0	0	0	0	0	0	0	0	0	0	0	0	0	0	0	0	0	0	0	0	0	0	0	0	0	0	0	0	0	0
106	2019	Traumatology	0	1	1	70	1	0	0	31	32	0	0	0	0	0	0	1	1	0	0	0	0	0	0	1	0	1	0	1	31	1	31	1	3	1	31	1	31	0	0	1	0	1	1	0	0	0	0
107	2019	Hepatobiliary Surgery	0	0	0	60	1	0	0	3	8	0	0	0	1	1	0	0	0	0	0	0	0	0	0	0	1	1	0	0	0	0	0	0	0	0	0	0	0	0	0	0	0	0	0	0	0	0	0
108	2019	Traditional Chinese medicine	0	1	1	57	1	0	0	0	12	0	0	0	0	0	0	0	0	0	0	0	0	0	0	0	1	0	0	0	0	0	0	0	0	0	0	0	0	0	0	0	0	0	0	0	0	0	0
109	2019	ICU	0	0	0	46	1	0	0	0	1	1	1	0	0	0	0	1	1	0	0	0	0	0	0	0	0	0	0	0	0	0	0	0	0	0	0	0	0	0	0	0	0	0	0	0	0	0	0
110	2019	Pancreatic Surgery	0	0	0	70	1	0	0	6	7	0	0	0	0	0	0	1	0	0	0	0	1	1	0	0	0	0	0	0	0	0	0	0	0	0	0	0	0	0	0	0	0	1	1	0	0	0	0
111	2019	Emergency department	0	0	0	46	1	0	1	2	3	0	0	0	0	0	0	0	0	0	0	0	1	1	0	0	0	0	0	0	0	1	2	0	0	0	0	0	0	0	0	0	0	1	1	0	0	0	0
112	2019	Hematology	1	1	1	60	0	0	0	19	20	0	0	0	1	0	1	0	0	0	0	0	0	0	0	0	0	1	1	0	0	1	3	0	0	0	0	0	0	0	0	1	0	1	1	1	25.5	0	0
113	2019	ICU	1	1	1	21	1	0	0	40	41	1	37	0	0	0	0	1	0	0	1	0	0	0	0	1	1	0	1	1	6	1	37	1	36	1	37	1	14	1	15	1	0	1	1	1	22.5	1	2.5
114	2019	Infectious diseases	1	1	0	46	1	0	0	119	90	0	0	0	0	0	0	0	0	0	0	0	0	0	0	0	0	0	1	0	0	1	8	0	0	0	0	0	0	1	1	0	0	1	1	1	18.5	1	16
115	2019	Infectious diseases	1	1	1	57	1	0	0	1	1	0	0	0	0	0	0	0	0	0	0	0	1	1	0	0	0	0	0	0	0	0	0	0	0	0	0	0	0	0	0	0	0	1	1	0	0	0	0
116	2019	Pancreatic Surgery	0	1	1	61	1	0	0	43	44	0	0	0	0	0	0	0	0	0	0	0	0	0	0	0	1	1	1	1	13	1	37	0	0	1	14	1	40	1	24	0	0	1	1	1	0.8	1	0.8
117	2019	Hematology	0	0	0	17	1	0	0	9	10	0	0	0	1	0	1	0	0	0	0	0	0	0	0	0	0	0	1	0	0	1	9	0	0	0	0	0	0	0	0	1	1	1	1	1	4	1	4
118	2019	Cardiothoracic surgery	0	0	0	78	0	0	0	10	11	0	0	0	0	0	0	1	1	0	0	0	0	0	0	0	0	1	0	0	0	1	3	1	3	1	3	0	0	0	0	1	0	1	0	1	0.5	1	0.5
119	2019	Burn unit	0	1	1	69	1	0	0	28	29	0	0	0	0	0	0	1	1	0	0	0	0	0	0	0	0	1	0	0	0	1	28	1	27	0	0	1	25	1	25	1	0	1	1	0	0	0	0
120	2019	ICU	0	1	1	42	1	0	0	11	12	1	12	0	0	0	0	0	0	0	0	0	0	0	0	0	1	1	0	0	0	1	11	0	0	1	7	1	8	0	0	1	0	1	1	0	0	0	0
121	2019	Hematology	1	1	1	24	1	0	0	28	29	0	0	0	1	0	1	0	0	0	0	0	0	0	0	0	0	0	1	0	0	1	27	0	0	0	0	0	0	0	0	1	0	1	1	1	7	1	7
122	2019	Interventional medicine	0	0	0	56	0	0	0	1	28	0	0	1	1	1	0	0	0	0	0	0	0	0	0	0	0	1	0	0	0	1	1	0	0	1	3	0	0	0	0	0	0	1	1	0	0	0	0
123	2019	Pancreatic Surgery	0	0	0	51	1	0	0	16	62	0	0	0	0	0	0	1	0	0	0	0	0	0	0	0	1	0	0	0	0	1	28	0	0	1	20	1	44	1	33	0	0	1	1	1	3	0	0
124	2019	ICU	0	1	1	26	1	0	0	15	16	1	16	0	0	0	0	0	0	0	0	0	1	0	0	1	1	1	1	0	0	1	15	1	15	1	15	1	15	1	14	1	0	1	1	1	7	1	7
125	2019	Infectious diseases	0	0	0	37	1	0	0	26	27	0	0	0	0	0	0	0	0	0	0	0	0	0	0	0	0	0	0	0	0	0	0	0	0	0	0	0	0	0	0	0	0	0	0	0	0	0	0
126	2019	Infectious diseases	1	1	1	58	1	1	1	3	30	0	0	0	0	0	0	0	0	0	0	0	0	0	0	0	0	0	1	0	0	0	0	1	6	1	8	0	0	0	0	1	0	1	0	0	0	0	0
127	2019	Traumatology	0	0	0	61	1	0	1	1	7	0	0	0	0	0	0	0	0	0	0	0	0	0	0	0	1	1	0	0	0	0	0	0	0	0	0	0	0	1	7	1	0	1	0	0	0	0	0
128	2019	Hepatobiliary Surgery	0	0	0	50	0	0	0	11	12	0	0	0	0	0	0	0	0	0	0	0	0	0	0	0	1	1	0	0	0	0	0	0	0	0	0	0	0	1	11	0	0	1	0	0	0	0	0
129	2019	ICU	1	1	1	64	1	0	1	15	16	1	16	0	0	0	0	0	0	0	0	0	0	0	1	0	1	0	0	0	0	1	15	1	15	1	15	1	15	1	15	1	0	1	1	0	0	0	0
130	2019	Pancreatic Surgery	1	1	1	61	1	0	0	23	24	1	1	0	0	0	0	0	0	0	0	0	0	0	0	0	1	1	0	1	5	0	0	0	0	1	6	1	13	1	13	0	0	1	1	0	0	0	0
131	2019	ICU	1	1	1	43	1	1	1	14	29	1	15	0	0	0	0	0	0	0	0	0	0	0	1	1	1	1	1	1	14	1	14	1	14	1	14	1	14	1	14	1	0	1	1	0	0	0	0
132	2019	Burn unit	0	1	1	22	1	0	0	8	9	0	0	0	0	0	0	0	0	0	0	0	0	0	0	0	0	1	0	1	7	1	8	1	8	1	8	1	7	0	0	1	0	1	1	1	2.25	1	2.25
133	2019	Gastroenterology	0	0	0	57	1	0	0	13	14	0	0	0	0	0	0	1	1	0	0	0	1	0	0	0	0	1	0	0	0	0	0	0	0	0	0	0	0	0	0	0	0	0	0	0	0	0	0
134	2019	Gastroenterology	0	1	0	56	1	1	0	2	15	0	0	0	0	0	0	0	0	0	0	0	0	0	0	0	1	1	0	0	0	0	0	0	0	0	0	0	0	0	0	1	0	0	0	0	0	0	0
135	2019	Burn unit	1	1	1	43	1	0	0	7	23	0	0	0	0	0	0	0	0	0	0	0	0	0	0	0	0	1	0	0	0	1	7	0	0	1	7	0	0	0	0	1	0	1	1	0	0	0	0
136	2019	Infectious diseases	0	0	0	56	0	0	0	0	38	0	0	0	0	0	0	0	0	0	0	0	0	0	0	0	1	0	0	0	0	0	0	0	0	0	0	0	0	0	0	0	0	0	0	0	0	0	0
137	2019	Pancreatic Surgery	0	1	0	65	1	0	0	3	0	0	0	0	0	0	0	0	0	0	0	0	0	0	0	0	1	0	0	0	0	1	90	0	0	0	0	0	0	0	0	0	0	1	0	0	0	0	0
138	2019	ICU	1	1	1	75	0	0	0	86	88	1	88	0	0	0	0	0	0	0	0	0	0	0	0	0	1	1	1	1	1	1	82	0	0	1	16	1	84	1	84	0	0	1	1	0	0	0	0
139	2019	Gastrointestinal Surgery	1	1	0	83	1	0	0	120	90	1	87	0	1	1	0	1	0	1	0	1	0	0	0	0	1	1	0	0	0	1	2	0	0	0	0	0	0	0	0	0	0	0	0	0	0	0	0
140	2019	Cardiothoracic surgery	0	0	0	85	1	0	0	1	2	0	0	0	0	0	0	0	0	0	0	0	1	1	0	0	0	0	0	0	0	0	0	0	0	0	0	0	0	0	0	0	0	0	0	0	0	0	0
141	2019	ICU	0	1	1	22	1	0	0	51	52	1	44	0	0	0	0	0	0	0	0	0	0	0	0	0	0	1	1	0	0	1	50	0	0	1	8	1	52	1	52	1	0	1	1	1	40	1	40
142	2019	Infectious diseases	1	0	0	63	1	1	0	103	73	0	0	0	0	0	0	0	0	0	0	0	0	0	0	0	1	1	0	0	0	1	10	0	0	0	0	0	0	0	0	0	0	1	1	1	3	1	3
143	2019	Pancreatic Surgery	0	0	0	66	1	0	0	31	33	0	0	0	0	0	0	0	0	0	0	0	0	0	0	0	1	1	0	0	0	1	25	0	0	1	25	1	23	1	25	0	0	1	1	1	8.75	1	8.75
144	2019	Pancreatic Surgery	0	0	0	75	0	0	0	18	20	0	0	0	0	0	0	0	0	0	0	0	0	0	0	0	1	1	0	0	0	0	0	0	0	1	4	1	5	1	5	0	0	1	1	0	0	0	0
145	2019	Cardiothoracic surgery	1	0	0	75	0	0	0	39	31	1	31	0	0	0	0	1	1	0	1	0	0	0	0	0	0	1	1	0	0	1	47	1	29	1	51	1	28	1	29	1	0	1	1	1	15.63	1	15.63
146	2020	Traumatology	0	0	0	59	1	0	0	0	9	0	0	0	0	0	0	0	0	0	0	0	1	1	0	0	0	1	0	0	0	1	1	0	0	0	0	0	0	1	1	0	0	1	0	0	0	0	0
147	2020	Traumatology	0	0	0	70	0	0	0	0	1	0	0	0	0	0	0	0	0	0	0	0	0	0	0	0	1	1	0	1	1	1	1	1	1	1	1	0	0	1	1	1	1	0	0	0	0	0	0
148	2020	Gastroenterology	0	1	0	74	1	0	0	0	0	0	0	0	0	0	0	0	0	0	0	0	0	0	0	0	1	1	0	0	0	0	0	0	0	0	0	0	0	0	0	0	0	0	0	0	0	0	0
149	2020	ICU	1	1	1	71	1	0	0	6	7	1	7	0	0	0	0	1	1	0	0	0	0	0	1	0	0	0	0	0	0	1	15	1	7	1	7	1	7	1	7	1	0	1	1	0	0	0	0
150	2020	Hepatobiliary Surgery	0	0	0	69	0	0	0	4	5	0	0	0	0	0	0	0	0	0	0	0	1	1	0	0	1	1	0	1	1	1	1	1	1	1	1	0	0	0	0	0	0	1	1	1	1.25	1	1.25
151	2020	Gastroenterology	0	1	1	60	0	0	0	3	26	0	0	0	0	0	0	0	0	0	0	0	0	0	0	0	0	1	0	0	0	0	0	0	0	1	1	1	3	1	3	0	0	1	1	0	0	0	0
152	2020	Hematology	0	1	1	20	0	0	0	17	18	0	0	0	1	0	1	0	0	0	0	0	0	0	0	0	0	0	1	0	0	1	17	0	0	0	0	0	0	0	0	1	0	1	1	1	12.5	1	12.5
153	2020	ICU	0	1	1	54	1	0	0	33	0.4	1	21	0	1	1	0	0	0	0	0	0	0	0	0	1	0	1	0	0	0	1	12	0	0	1	27	1	28	1	27	1	0	1	1	0	0	0	0
154	2020	Gastrointestinal Surgery	0	0	0	64	1	1	0	7	36	0	0	0	0	0	0	0	0	0	0	0	0	0	0	0	0	0	0	0	0	0	0	0	0	0	0	0	0	0	0	0	0	0	0	0	0	0	0
155	2020	Pancreatic Surgery	0	1	0	66	1	1	0	24	0	0	0	0	1	1	0	1	1	0	0	0	0	0	0	0	1	1	0	1	1	0	0	0	0	1	1	0	0	1	33	0	0	1	0	0	0	0	0
156	2020	Hematology	1	1	1	69	1	1	0	40	0	0	0	0	0	0	0	0	0	0	0	0	1	0	0	0	0	1	0	0	0	1	37	1	37	1	37	1	37	0	0	1	1	1	1	0	0	0	0
157	2020	ICU	1	1	1	55	1	1	1	27	28	1	27	0	0	0	0	0	0	0	0	0	1	1	0	0	0	0	1	0	0	1	28	0	0	1	27	1	27	1	28	1	0	1	1	0	0	0	0
158	2020	Cardiothoracic surgery	1	1	0	67	1	0	0	27	50	0	0	0	0	0	0	1	1	0	0	1	0	0	0	0	0	1	0	0	0	1	26	1	26	1	26	0	0	1	26	1	0	1	1	1	6.88	1	6.88
159	2020	Traumatology	0	0	0	67	0	0	0	1	2	0	0	0	0	0	0	1	1	0	0	0	1	1	0	0	0	1	0	0	0	1	2	1	2	1	2	0	0	1	2	0	0	1	1	1	1.25	1	1.25
160	2020	Infectious diseases	0	0	0	70	1	1	0	4	5	0	0	0	0	0	0	0	0	0	0	0	0	0	0	0	1	0	0	0	0	0	0	0	0	0	0	0	0	0	0	0	0	0	0	0	0	0	0
161	2020	Cardiothoracic surgery	0	1	1	64	1	0	0	9	8	1	8	0	0	0	0	1	0	0	0	1	0	0	0	0	0	1	0	0	0	0	0	0	0	0	0	1	9	1	9	1	0	1	1	1	22.5	1	22.5
162	2019	Traditional Chinese medicine	0	1	0	66	0	0	0	0	11	0	0	1	0	0	0	0	0	0	0	0	0	0	0	0	0	1	0	0	0	0	0	0	0	0	0	0	0	0	0	0	0	0	0	0	0	0	0
163	2019	ICU	1	1	1	75	0	0	0	16	17	1	9	0	0	0	0	0	0	0	0	0	0	0	0	0	1	1	1	0	0	1	9	0	0	0	0	0	0	0	0	1	0	1	1	1	1.88	1	1.88
164	2019	ICU	1	1	1	62	0	0	0	102	90	1	90	0	0	0	0	1	1	0	0	1	0	0	0	0	1	1	1	0	0	1	90	1	90	1	90	1	90	1	90	1	0	1	1	1	45	1	45
165	2020	Cardiothoracic surgery	1	0	0	52	0	0	0	18	53	1	18	0	0	0	0	1	1	0	0	1	1	1	0	0	0	1	1	1	1	1	14	1	14	1	14	1	1	1	14	1	0	1	1	0	0	0	0
166	2020	Geriatrics	0	0	0	79	1	0	0	0	0	0	0	0	0	0	0	1	1	0	0	1	0	0	0	0	1	1	0	0	0	0	0	0	0	0	0	0	0	0	0	0	0	1	1	0	0	0	0
167	2019	Transplantation unit	1	1	0	53	1	0	0	136	90	0	0	1	1	0	1	0	0	0	0	0	1	1	0	0	0	0	1	0	0	1	90	0	0	0	0	0	0	0	0	1	1	1	1	1	21.5	1	21.5
168	2022	Traumatology	0	0	0	66	0	0	0	0	1	0	0	1	0	0	0	0	0	0	0	0	0	0	0	0	0	1	0	0	0	1	1	0	0	1	1	0	0	0	0	0	0	0	0	0	0	0	0
169	2020	Pancreatic Surgery	0	1	0	73	1	0	0	29	0	0	0	0	1	1	0	0	0	0	0	0	0	0	0	0	0	1	0	0	0	1	20	0	0	1	20	1	21	1	30	0	0	1	1	0	0	0	0
170	2020	Dermatology	0	0	0	65	1	0	0	1	5	0	0	0	0	0	0	1	1	0	0	1	1	1	0	0	0	0	0	0	0	1	11	0	0	0	0	0	0	0	0	0	0	0	0	0	0	0	0
171	2020	Pancreatic Surgery	0	0	1	63	1	0	0	13	14	0	0	0	0	0	0	0	0	0	0	0	0	0	0	0	0	0	0	0	0	1	11	0	0	1	29	0	0	0	0	0	0	1	1	1	3	1	3
172	2020	ICU	0	1	1	33	1	1	0	46	47	1	47	0	0	0	0	0	0	0	0	0	1	1	0	0	0	1	1	0	0	1	8	1	2	1	46	1	46	1	46	0	0	1	1	0	0	0	0
173	2020	Cardiothoracic surgery	1	1	1	71	1	0	0	19	20	1	20	0	0	0	0	1	1	0	0	1	1	1	0	0	0	1	0	1	7	1	16	1	15	1	18	1	15	1	20	1	0	1	1	1	5.25	1	1.25
174	2020	Pancreatic Surgery	0	1	0	62	1	0	1	51	52	0	0	0	1	1	0	0	0	0	0	0	0	0	0	0	0	1	1	0	0	1	44	0	0	1	44	1	9	1	44	0	0	1	1	1	20	1	20
175	2020	Pancreatic Surgery	0	0	0	50	1	0	0	7	8	0	0	0	0	0	0	0	0	0	0	0	0	0	0	0	1	1	0	0	0	0	0	0	0	0	0	0	0	0	0	0	0	0	0	0	0	0	0
176	2020	Orthopedics	0	0	0	64	1	0	0	12	13	1	1	0	0	0	0	1	1	0	0	0	0	0	0	0	0	1	0	0	0	1	8	0	0	1	8	0	0	1	8	1	0	1	0	0	0	0	0
177	2020	ICU	0	1	1	70	1	0	0	2	3	1	1	0	0	0	0	0	0	0	0	0	0	0	0	0	1	1	1	0	0	0	0	1	3	1	3	1	3	1	3	0	0	1	1	1	0.5	1	0.5
178	2020	ICU	1	0	0	63	1	0	0	16	17	0	0	0	0	0	0	1	1	0	0	1	1	1	0	0	0	1	0	1	1	0	0	1	1	1	10	1	2	1	10	0	0	1	1	0	0	0	0
179	2020	Gastrointestinal Surgery	1	1	1	76	0	0	0	8	9	0	0	0	0	0	0	1	1	0	0	0	0	0	0	0	0	1	0	0	0	1	7	1	7	1	7	0	0	1	7	1	0	1	1	1	3	1	3
180	2020	Burn unit	0	1	1	47	1	1	0	42	43	0	0	0	0	0	0	1	0	1	0	0	0	0	0	0	0	1	0	0	0	1	43	1	43	1	43	1	43	1	43	1	0	1	1	1	31.5	1	31.5
181	2020	Burn unit	1	1	1	56	0	0	0	6	7	0	0	0	0	0	0	0	0	0	0	0	0	0	0	0	0	1	0	1	7	1	7	1	7	1	7	0	0	1	7	1	0	1	1	1	6	1	6
182	2020	Hematology	1	1	0	69	1	0	0	18	19	0	0	0	1	0	1	0	0	0	0	0	0	0	0	0	0	0	1	0	0	1	18	0	0	0	0	0	0	0	0	0	0	1	1	1	4	1	4
183	2020	ICU	1	1	1	60	0	0	0	18	19	1	19	0	0	0	0	1	1	0	0	0	1	1	1	0	0	1	0	1	16	1	19	1	16	1	16	1	16	1	16	1	0	1	1	1	9.75	1	9.75
184	2020	Pancreatic Surgery	0	1	1	76	1	0	0	5	6	0	0	0	0	0	0	0	0	0	0	0	0	0	0	0	0	1	0	0	0	0	0	0	0	0	0	0	0	1	6	0	0	1	0	0	0	0	0
185	2020	ICU	1	1	1	79	0	0	0	31	32	1	8	1	0	0	0	0	0	0	0	0	0	0	0	0	0	1	0	0	0	1	25	1	2	1	25	1	22	1	25	0	0	1	1	0	0	0	0
186	2020	Hematology	0	1	0	55	1	1	1	18	19	0	0	0	1	0	1	0	0	0	0	0	0	0	0	0	0	0	1	0	0	0	0	0	0	0	0	0	0	0	0	1	1	1	1	0	0	0	0
187	2020	Hematology	0	1	0	24	1	0	0	16	17	0	0	0	1	0	1	0	0	0	0	0	0	0	0	0	0	0	1	0	0	1	17	0	0	0	0	0	0	0	0	0	1	1	1	1	3.2	1	3.2
188	2020	Cardiothoracic surgery	0	1	0	78	0	0	0	9	10	0	0	0	1	1	0	1	1	0	0	0	0	0	0	0	0	1	0	0	0	1	4	1	1	1	4	0	0	1	4	1	0	1	1	1	2	0	0
189	2020	Burn unit	1	1	1	44	1	1	0	6	7	0	0	0	0	0	0	0	0	0	0	0	0	0	0	0	0	1	0	1	7	1	7	0	0	1	7	0	0	0	0	1	0	1	1	1	5	1	5
190	2020	ICU	1	1	1	34	1	0	0	1	2	1	2	0	0	0	0	1	1	0	0	0	0	0	1	0	1	0	1	0	0	1	2	1	2	1	2	1	2	1	2	0	0	1	0	0	0	0	0
191	2020	Burn unit	0	1	1	57	1	1	1	6	7	0	0	0	0	0	0	0	0	0	0	0	0	0	0	0	0	1	0	1	7	1	7	1	7	1	7	0	0	1	7	1	0	1	1	1	4	1	4
192	2020	Pancreatic Surgery	0	0	0	74	0	0	0	42	43	0	0	0	0	0	0	0	0	0	0	0	0	0	0	0	1	1	0	0	0	1	42	0	0	1	19	1	33	1	31	1	0	1	1	1	6	0	0
193	2020	Burn unit	0	1	1	44	0	1	0	20	21	0	0	0	0	0	0	0	0	0	0	0	0	0	0	0	0	1	0	0	0	1	21	1	35	1	1	1	19	1	19	1	0	1	1	1	11	1	11
194	2020	ICU	1	1	1	58	1	1	0	50	51	0	0	0	0	0	0	1	1	0	0	0	0	0	1	1	1	1	1	0	0	1	29	1	21	1	21	1	21	1	23	1	0	1	1	1	16.5	1	16.5
195	2020	Hepatobiliary Surgery	0	0	0	61	0	0	0	13	15	0	0	0	0	0	0	0	0	0	0	0	0	0	0	0	0	1	0	0	0	1	13	0	0	0	0	0	0	0	0	0	0	0	0	0	0	0	0
196	2020	Pancreatic Surgery	1	1	1	42	1	0	0	26	54	0	0	0	0	0	0	0	0	0	0	0	0	0	0	0	0	1	0	0	0	1	1	0	0	1	1	1	1	1	1	0	0	1	1	1	2	1	2
197	2020	Hepatobiliary Surgery	0	0	0	78	1	0	0	4	5	0	0	0	0	0	0	0	0	0	0	0	0	0	0	0	0	1	0	0	0	0	0	0	0	0	0	0	0	1	1	0	0	0	0	0	0	0	0
198	2020	ICU	1	1	1	57	1	0	0	41	41	1	6	0	0	0	0	1	1	0	0	0	0	0	0	0	1	1	1	0	0	1	2	1	1	1	1	1	1	1	1	1	0	1	1	1	10	1	5
199	2020	Transplantation unit	0	1	0	57	0	0	0	0	35	0	0	0	0	0	0	1	1	0	0	0	1	1	0	1	0	0	0	0	0	1	1	0	0	1	1	0	0	1	1	0	1	0	0	0	0	0	0
200	2020	ICU	1	1	1	54	0	0	0	40	23	1	10	0	1	1	0	1	1	0	0	0	0	0	0	1	0	1	1	0	0	1	2	0	0	0	0	0	0	0	0	1	0	1	1	1	31.875	1	30
201	2020	Gastroenterology	0	1	0	85	0	0	0	1	33	0	0	0	0	0	0	0	0	0	0	0	1	1	0	0	1	1	0	0	0	0	0	0	0	0	0	0	0	0	0	0	0	0	0	0	0	0	0
202	2020	Gastrointestinal Surgery	0	0	0	51	1	0	0	5	5	0	0	0	0	0	0	0	0	0	0	0	0	0	0	0	0	0	0	0	0	0	0	0	0	0	0	0	0	0	0	0	0	1	0	0	0	0	0
203	2020	Transplantation unit	1	1	1	52	1	0	0	23	32	0	0	0	0	0	0	1	1	0	0	0	1	1	0	0	0	0	1	0	0	1	1	0	0	0	0	0	0	0	0	1	1	1	1	0	0	0	0
204	2020	Infectious diseases	0	0	0	27	1	0	1	1	1	0	0	0	0	0	0	0	0	0	0	0	0	0	0	0	0	0	0	0	0	0	0	0	0	0	0	0	0	0	0	0	0	1	0	0	0	0	0
205	2020	Pancreatic Surgery	1	1	1	59	0	0	0	62	84	0	0	0	0	0	0	1	1	0	0	0	0	0	0	0	1	1	0	0	0	1	2	1	41	0	0	1	1	1	1	1	0	1	1	0	0	0	0
206	2020	Pancreatic Surgery	1	1	1	63	1	0	0	42	75	0	0	1	0	0	0	0	0	0	0	0	0	0	0	0	0	1	0	0	0	0	0	0	0	0	0	0	0	1	51	0	1	1	1	0	0	0	0
207	2020	Gastrointestinal Surgery	0	1	1	63	0	0	0	2	21	0	0	0	0	0	0	0	0	0	0	0	0	0	0	0	0	1	1	0	0	0	0	0	0	1	10	1	76	1	12	0	0	1	1	0	0	0	0
208	2020	Pancreatic Surgery	0	0	0	76	1	0	0	9	9	0	0	0	0	0	0	1	1	1	0	0	1	1	0	0	1	1	0	0	0	0	0	0	0	1	1	0	0	1	11	0	0	1	1	0	0	0	0
209	2020	ICU	0	1	1	45	1	0	0	34	36	0	0	0	0	0	0	1	1	0	0	0	0	0	0	0	0	1	1	1	1	1	11	1	1	1	1	1	1	1	1	1	0	1	1	0	0	0	0
210	2020	Pancreatic Surgery	0	0	0	73	1	0	0	1	1	0	0	0	0	0	0	0	0	0	0	0	0	0	0	0	1	0	0	0	0	0	0	0	0	0	0	0	0	0	0	0	0	0	0	0	0	0	0
211	2020	ICU	0	1	1	64	1	0	0	47	47	1	10	0	0	0	0	0	0	0	0	0	0	0	0	0	0	1	0	0	0	1	2	0	0	0	0	1	1	1	1	1	0	1	1	1	112	1	112
212	2020	Orthopedics	0	0	0	58	1	0	0	22	22	1	205	0	1	0	1	0	0	0	0	0	0	0	0	0	0	0	1	0	0	1	1	0	0	0	0	0	0	0	0	1	1	1	1	1	1	1	1
213	2020	Cardiothoracic surgery	0	0	0	63	1	0	0	6	0	1	6	0	0	0	0	1	1	0	0	0	0	0	0	0	0	0	0	0	0	0	0	0	0	0	0	0	0	0	0	0	0	0	0	0	0	0	0
214	2020	ICU	0	1	1	45	1	0	0	1	20	1	2	0	0	0	0	0	0	0	0	0	1	1	0	1	1	1	1	0	0	1	7	1	1	1	1	1	16	1	5	0	0	1	1	1	1	1	1
215	2020	Gastrointestinal Surgery	1	1	1	70	1	0	0	28	29	0	0	0	0	0	0	1	1	0	0	0	1	1	0	0	0	1	1	0	0	1	14	0	0	0	0	1	1	1	26	1	0	1	1	0	0	0	0
216	2020	ICU	1	0	0	80	1	0	0	12	26	1	7	1	0	0	0	0	0	0	0	0	0	0	0	0	0	0	0	1	6	1	12	1	5	1	7	0	0	1	7	0	0	1	1	0	0	0	0
217	2020	Dermatology	0	1	1	49	0	0	0	70	71	1	19	0	0	0	0	1	1	0	0	0	0	0	0	1	0	1	1	0	0	1	70	1	70	1	70	1	70	1	70	1	1	1	1	1	2.5	1	2.5
218	2020	Interventional medicine	0	1	1	72	0	0	0	0	16	0	0	1	0	0	0	0	0	0	0	0	0	0	0	0	0	1	0	0	0	1	1	0	0	0	0	0	0	0	0	0	0	0	0	0	0	0	0
219	2021	ICU	0	1	1	40	1	1	1	15	77	1	13	0	0	0	0	0	0	0	0	0	1	1	0	0	1	1	1	0	0	1	14	1	1	1	15	1	14	1	67	1	0	1	1	1	15	1	15
220	2021	Neurology	1	1	1	74	1	0	0	19	20	0	0	0	0	0	0	1	1	0	0	0	0	0	0	1	1	0	0	0	0	0	0	1	14	1	14	1	16	1	16	1	0	1	1	0	0	0	0
221	2021	Gastroenterology	0	0	0	43	1	0	0	1	2	0	0	0	1	1	0	0	0	0	0	0	0	0	0	0	1	0	0	0	0	0	0	0	0	0	0	0	0	0	0	0	0	0	0	0	0	0	0
222	2021	ICU	0	0	0	49	1	0	0	0	20	0	0	0	0	0	0	0	0	0	0	0	0	0	0	0	0	1	0	0	0	0	0	0	0	0	0	0	0	0	0	0	0	1	1	1	1	1	1
223	2021	Neurology	1	1	1	78	1	0	1	13	14	0	0	0	0	0	0	1	1	1	0	0	0	0	0	1	0	0	0	0	0	0	0	0	0	1	13	1	13	1	13	0	0	1	1	0	0	0	0
224	2021	Neurology	0	1	1	65	1	0	0	19	44	0	0	0	0	0	0	1	1	0	0	0	0	0	0	1	0	0	1	0	0	0	0	0	0	1	19	1	19	1	19	1	0	1	1	0	0	0	0
225	2021	Neurosurgery	0	0	0	70	1	0	0	48	49	1	49	0	0	0	0	1	1	1	0	1	1	0	0	0	0	1	0	1	34	1	34	1	2	1	47	1	35	1	35	0	0	1	1	1	3.5	1	3.5
226	2021	Gastrointestinal Surgery	0	1	0	69	1	0	0	5	6	0	0	0	0	0	0	0	0	0	0	0	0	0	0	0	1	1	0	0	0	0	0	0	0	0	0	0	0	1	3	0	0	1	0	0	0	0	0
227	2021	Burn unit	0	1	1	61	0	0	0	60	61	0	0	0	0	0	0	0	0	0	0	0	0	0	0	0	0	1	0	0	0	1	60	1	17	1	60	1	60	1	58	1	0	1	1	1	14	1	14
228	2021	Neurology	0	1	1	58	1	1	0	15	16	0	0	0	0	0	0	1	1	0	0	0	0	0	0	1	0	0	0	0	0	1	11	1	11	1	14	1	15	1	15	1	0	1	1	0	0	0	0
229	2021	ICU	0	1	1	76	1	0	0	19	20	0	0	0	0	0	0	1	1	1	0	0	1	1	0	1	0	0	0	0	0	0	0	0	0	0	0	1	18	1	18	0	0	1	1	0	0	0	0
230	2021	ICU	1	1	1	65	1	1	0	66	72	1	67	0	0	0	0	0	0	0	0	0	0	0	0	0	0	1	1	0	0	1	30	1	50	1	58	1	31	1	57	1	0	1	1	1	3	1	3
231	2021	Pancreatic Surgery	0	0	0	57	0	0	0	4	5	0	0	0	0	0	0	0	0	0	0	0	0	0	0	0	1	0	0	0	0	1	17	0	0	0	0	0	0	0	0	0	0	0	0	0	0	0	0
232	2021	Cardiothoracic surgery	1	1	1	79	1	0	1	66	67	1	9	0	0	0	0	1	1	0	0	0	0	0	0	1	1	1	1	1	6	1	66	1	36	1	65	0	0	1	61	1	0	1	1	1	1	1	1
233	2021	Burn unit	0	1	1	29	1	0	0	11	12	0	0	0	0	0	0	0	0	0	0	0	0	0	0	0	0	1	0	0	0	1	12	1	12	1	12	1	12	1	11	1	0	1	1	1	7	1	7
234	2021	Burn unit	0	1	1	33	1	0	0	25	36	0	0	0	0	0	0	0	0	0	0	0	0	0	0	0	0	1	0	0	0	1	29	0	0	1	29	1	29	1	35	1	0	1	1	1	15	1	15
235	2021	Hematology	0	1	1	54	0	0	0	22	23	0	0	0	1	0	1	0	0	0	0	0	0	0	0	0	0	0	1	0	0	1	22	0	0	0	0	0	0	0	0	1	1	1	1	1	17	0	0
236	2021	ICU	1	1	1	72	1	0	0	7	8	0	0	1	0	0	0	1	1	0	0	0	0	0	0	0	0	0	0	1	6	1	1	1	1	1	6	1	6	1	6	1	0	1	1	0	0	0	0
237	2021	Hematology	0	1	1	67	1	0	0	14	15	0	0	1	1	0	1	0	0	0	0	0	1	1	0	0	0	0	1	1	14	0	0	0	0	0	0	0	0	0	0	1	1	1	1	0	0	0	0
238	2021	Burn unit	0	1	1	61	1	0	0	7	8	0	0	0	0	0	0	0	0	0	0	0	0	0	0	0	0	1	0	0	0	1	7	0	0	1	7	0	0	0	0	1	0	1	1	1	2	1	2
239	2021	ICU	0	1	0	73	1	1	1	29	40	1	40	0	0	0	0	1	1	0	0	1	1	1	0	1	1	1	1	0	0	1	39	1	7	1	39	1	39	1	39	1	0	1	1	1	9	1	9
240	2021	Pancreatic Surgery	0	1	1	70	1	1	1	34	35	0	0	0	0	0	0	0	0	0	0	0	0	0	0	0	1	1	0	0	0	1	30	0	0	1	30	1	31	1	30	1	0	1	1	1	22	1	11
241	2021	Burn unit	0	1	1	50	1	0	0	30	31	0	0	0	0	0	0	0	0	0	0	0	0	0	0	0	0	1	0	0	0	1	30	1	30	1	30	1	30	1	28	1	0	1	1	1	22	1	22
242	2021	Burn unit	1	1	1	55	1	1	1	9	10	0	0	0	0	0	0	1	1	0	0	1	0	0	0	0	0	1	0	0	0	0	0	1	7	1	9	1	9	1	8	1	0	1	1	1	5.25	1	5.25
243	2021	Interventional medicine	0	1	1	83	1	0	0	43	44	1	20	0	1	1	0	1	1	0	0	0	0	0	0	1	0	1	0	0	0	1	40	1	2	1	43	1	21	1	18	1	0	1	1	0	0	0	0
244	2021	Infectious diseases	0	0	0	64	1	0	0	9	10	0	0	1	1	0	1	0	0	0	0	0	0	0	0	0	1	0	0	0	0	0	0	0	0	0	0	0	0	0	0	0	0	0	0	0	0	0	0
245	2021	ICU	1	1	1	64	1	0	0	43	90	0	0	1	1	0	1	1	1	0	0	0	0	0	0	0	0	1	1	0	0	1	43	1	80	1	43	1	43	1	42	1	1	1	1	0	0	0	0
246	2021	Pancreatic Surgery	0	1	0	71	1	0	0	24	25	0	0	0	0	0	0	1	1	0	0	0	0	0	0	1	1	1	0	0	0	1	12	0	0	1	12	1	19	1	12	0	0	1	1	0	0	0	0
247	2021	Burn unit	0	1	1	60	1	1	1	13	14	0	0	0	0	0	0	0	0	0	0	0	0	0	0	0	0	1	0	0	0	1	14	0	0	1	14	1	12	1	12	1	0	1	1	1	11	1	11
248	2021	Hematology	0	1	1	68	0	0	0	35	51	0	0	1	1	0	1	0	0	0	0	0	0	0	0	0	0	0	1	0	0	0	0	0	0	0	0	0	0	0	0	0	1	1	1	1	9	0	0
249	2021	ICU	1	1	0	67	0	0	0	32	33	1	46	0	0	0	0	1	0	0	0	1	1	1	0	1	0	1	1	1	19	1	19	0	0	0	0	0	0	0	0	0	0	1	1	0	0	0	0
250	2021	ICU	1	1	1	78	1	0	1	39	40	1	40	0	0	0	0	0	0	0	0	0	0	0	0	0	0	1	1	0	0	1	39	1	39	1	39	1	39	1	39	1	0	1	1	1	11	1	11
251	2021	ICU	1	1	1	50	1	0	0	5	74	1	2	0	0	0	0	0	0	0	0	0	0	0	0	0	1	1	1	0	0	1	16	1	1	1	1	1	2	1	5	1	0	1	0	0	0	0	0
252	2021	Infectious diseases	0	0	0	77	0	0	0	0	0	0	0	0	0	0	0	1	1	1	0	0	0	0	0	0	1	0	0	0	0	0	0	0	0	0	0	0	0	0	0	1	0	1	0	0	0	0	0
253	2021	Hepatobiliary Surgery	0	1	0	90	0	0	0	3	4	0	0	0	0	0	0	0	0	0	0	0	0	0	0	0	1	1	0	0	0	1	1	0	0	1	3	0	0	0	0	0	0	0	0	0	0	0	0
254	2021	Dermatology	0	1	0	31	0	0	0	62	46	0	0	0	0	0	0	0	0	0	0	0	0	0	0	0	0	1	1	0	0	1	20	0	0	0	0	0	0	0	0	1	1	1	1	1	55	1	54
255	2021	Hepatobiliary Surgery	0	0	0	73	1	0	0	0	9	0	0	0	1	1	0	0	0	0	0	0	0	0	0	0	0	1	0	0	0	0	0	0	0	0	0	0	0	1	1	0	0	0	0	0	0	0	0
256	2021	ICU	0	1	1	75	1	1	0	0	0	0	0	0	0	0	0	1	1	0	0	0	0	0	0	1	1	0	0	0	0	0	0	0	0	1	1	0	0	0	0	0	0	0	0	0	0	0	0
257	2021	Pancreatic Surgery	0	0	0	69	1	0	0	2	21	0	0	0	0	0	0	0	0	0	0	0	0	0	0	0	0	1	1	0	0	0	0	0	0	0	0	0	0	0	0	0	0	0	0	0	0	0	0
258	2021	Traditional Chinese medicine	1	1	0	66	1	0	0	8	59	1	2	1	0	0	0	0	0	0	0	0	0	0	0	0	1	1	1	0	0	1	10	0	0	1	2	0	0	1	73	1	0	1	1	0	0	0	0
259	2021	Pancreatic Surgery	0	0	0	45	1	1	1	12	24	0	0	0	0	0	0	0	0	0	0	0	1	0	0	0	1	1	0	0	0	0	0	0	0	1	6	1	7	1	6	0	0	1	1	0	0	0	0
260	2021	Pancreatic Surgery	0	1	1	58	1	1	1	4	19	0	0	0	0	0	0	0	0	0	0	0	0	0	0	0	1	1	0	0	0	0	0	0	0	0	0	0	0	0	0	0	0	0	0	0	0	0	0
261	2021	Maternity ward	0	1	0	54	1	0	0	14	17	0	0	0	0	1	1	0	0	0	0	0	0	0	0	0	0	0	1	0	0	1	14	0	0	0	0	0	0	0	0	1	0	1	0	0	0	0	0
262	2021	Oncology	0	0	0	44	0	0	0	3	15	0	0	0	0	0	0	0	0	0	0	0	0	0	0	0	0	1	0	0	0	0	0	0	0	0	0	0	0	1	36	0	0	0	0	0	0	0	0
263	2021	Infectious diseases	0	1	1	62	0	0	0	5	18	0	0	0	0	0	0	0	0	0	0	0	1	1	0	0	1	0	0	0	0	0	0	0	0	0	0	0	0	0	0	0	0	1	1	1	1	0	0
264	2021	ICU	0	1	0	66	0	0	0	34	0	0	0	0	0	0	0	1	1	0	0	1	1	1	0	1	0	1	0	0	0	1	31	0	0	0	0	0	0	0	0	1	0	1	1	1	2.81	1	2.81
265	2021	ICU	1	0	0	78	0	0	0	9	0	0	0	0	0	0	0	0	0	0	0	0	0	0	0	0	1	1	0	0	0	1	5	0	0	1	5	1	6	1	5	0	0	1	0	0	0	0	0
266	2021	Infectious diseases	0	0	0	83	0	0	0	3	0	0	0	0	0	0	0	1	1	0	0	0	0	0	0	0	0	1	0	0	0	0	0	0	0	0	0	0	0	0	0	0	0	0	0	0	0	0	0
267	2021	Hematology	1	1	1	71	1	0	0	4	26	0	0	1	0	0	0	0	0	0	0	0	1	1	1	0	0	0	0	0	0	0	0	0	0	0	0	0	0	0	0	0	1	1	0	0	0	0	0
268	2021	Gastroenterology	1	1	1	88	0	0	0	1	9	0	0	0	0	0	0	1	1	0	0	1	1	0	0	0	1	1	0	0	0	1	21	0	0	0	0	0	0	0	0	0	0	1	0	0	0	0	0
269	2021	ICU	0	1	0	64	1	0	0	31	32	0	0	0	0	0	0	0	0	0	0	0	1	0	0	1	0	1	0	1	27	1	27	1	26	1	27	1	26	1	26	1	0	1	1	1	10.63	1	10.63
270	2021	Hematology	1	0	0	53	1	0	0	13	14	0	0	0	1	0	1	1	1	0	0	0	0	0	0	0	0	0	1	0	0	0	0	0	0	0	0	0	0	0	0	1	1	1	0	0	0	0	0
271	2021	Transplantation unit	0	1	0	41	1	0	0	2	61	0	0	0	0	0	0	0	0	0	0	0	0	0	0	0	0	1	1	0	0	1	47	0	0	0	0	0	0	1	2	0	1	0	0	0	0	0	0
272	2021	Emergency department	0	1	0	87	1	0	0	0	0	0	0	0	0	0	0	1	0	1	0	0	1	1	0	0	0	0	0	0	0	0	0	0	0	0	0	0	0	0	0	0	0	0	0	0	0	0	0
273	2021	Pancreatic Surgery	0	1	0	19	0	0	0	8	9	0	0	0	0	0	0	0	0	0	0	0	0	0	0	0	1	1	0	0	0	0	0	0	0	1	4	1	4	1	4	0	0	1	1	0	0	0	0
274	2021	Pancreatic Surgery	0	1	1	40	0	0	0	0	1	0	0	0	1	1	0	0	0	0	0	0	1	1	0	0	1	0	0	0	0	0	0	0	0	0	0	0	0	0	0	0	0	0	0	0	0	0	0
275	2021	ICU	0	1	1	67	1	0	0	4	5	0	0	1	0	0	0	1	1	0	0	0	0	0	0	0	0	0	0	0	0	1	30	1	2	1	1	1	1	0	0	1	0	1	1	1	1.25	1	1.25
276	2021	Transplantation unit	1	1	1	42	1	0	0	19	21	0	0	0	0	0	0	0	0	0	0	0	1	0	0	0	1	1	0	0	0	1	25	0	0	0	0	0	0	0	0	0	0	1	1	0	0	0	0
277	2021	Pancreatic Surgery	0	0	0	81	0	0	0	3	4	0	0	0	0	0	0	0	0	0	0	0	0	0	0	0	1	1	0	0	0	0	0	0	0	0	0	0	0	0	0	0	0	0	0	0	0	0	0
278	2021	Respiratory medicine	1	1	1	73	1	0	0	33	31	1	31	0	0	0	0	0	0	0	0	0	1	0	0	0	0	1	1	0	0	1	34	1	14	1	32	1	31	1	31	1	0	1	1	0	0	0	0
279	2021	ICU	1	1	1	62	1	0	0	0	0	0	0	0	0	0	0	0	0	0	0	0	1	1	1	0	0	0	0	0	0	0	0	0	0	0	0	0	0	1	1	0	0	0	0	0	0	0	0
280	2021	Pancreatic Surgery	0	0	0	69	0	0	0	2	11	0	0	0	0	0	0	1	1	0	0	0	1	1	0	1	0	1	0	0	0	1	6	0	0	1	16	1	7	1	6	0	0	1	0	0	0	0	0
281	2022	ICU	0	0	0	36	1	0	1	5	28	1	27	0	0	0	0	0	0	0	0	0	1	1	0	0	0	1	0	0	0	1	5	1	5	1	5	1	5	0	0	0	0	1	0	0	0	0	0
282	2022	Hepatobiliary Surgery	0	0	0	53	1	0	0	5	14	0	0	0	0	0	0	0	0	0	0	0	0	0	0	0	0	1	0	0	0	1	5	0	0	0	0	1	1	0	0	0	0	1	0	0	0	0	0
283	2022	Geriatrics	0	1	0	95	1	0	0	35	71	0	0	0	0	0	0	1	1	0	0	1	0	0	0	0	0	0	1	0	0	0	0	0	0	0	0	0	0	0	0	1	0	1	1	0	0	0	0
284	2022	Hematology	0	1	1	30	1	0	0	17	20	0	0	1	1	1	0	0	0	0	0	0	0	0	0	0	0	0	0	0	0	1	17	0	0	0	0	0	0	0	0	1	1	1	1	1	1.25	1	1.25
285	2022	Burn unit	0	1	1	29	1	0	1	8	9	0	0	0	0	0	0	0	0	0	0	0	0	0	0	0	0	1	0	0	0	1	8	0	0	1	8	0	0	0	0	1	0	1	1	1	6.25	1	6.25
286	2022	ICU	0	1	1	89	1	0	0	27	28	1	12	0	0	0	0	1	1	0	0	1	0	0	0	0	0	1	1	0	0	1	7	1	11	1	3	1	16	1	13	1	0	1	1	0	0	0	0
287	2022	Traditional Chinese medicine	0	0	0	79	0	0	0	6	7	0	0	0	0	0	0	1	1	1	0	1	0	0	0	0	1	1	0	0	0	0	0	0	0	0	0	0	0	1	2	1	0	0	0	0	0	0	0
288	2022	Gastroenterology	0	0	0	61	1	0	0	11	12	0	0	0	0	0	0	0	0	0	0	0	0	0	0	0	1	1	1	0	0	1	27	0	0	0	0	0	0	0	0	0	0	0	0	0	0	0	0
289	2022	Burn unit	1	0	0	69	0	0	0	1	0	0	0	0	0	0	0	0	0	0	0	0	1	1	0	0	0	0	0	0	0	1	2	1	2	0	0	0	0	0	0	0	0	0	0	0	0	0	0
290	2022	Emergency department	0	0	0	45	1	1	1	1	2	0	0	0	0	0	0	0	0	0	0	0	1	1	0	0	0	1	0	0	0	0	0	0	0	0	0	0	0	0	0	0	0	1	0	0	0	0	0
291	2022	Hematology	0	0	0	65	0	0	0	12	58	0	0	1	1	0	1	0	0	0	0	0	0	0	0	0	1	0	1	0	0	1	66	0	0	0	0	0	0	0	0	1	1	0	0	0	0	0	0
292	2022	Hematology	1	1	1	39	1	0	0	29	30	0	0	0	1	0	1	0	0	0	0	0	0	0	0	0	0	0	1	0	0	1	29	0	0	0	0	0	0	1	13	0	1	1	1	1	10	1	10
293	2022	Traditional Chinese medicine	1	0	0	70	1	0	0	9	18	0	0	0	0	0	0	0	0	0	0	0	0	0	0	0	1	1	1	0	0	0	0	0	0	0	0	0	0	1	52	0	0	0	0	0	0	0	0
294	2022	ICU	1	1	1	66	1	1	1	23	90	0	0	0	0	0	0	1	1	0	0	0	0	0	0	0	1	1	1	0	0	0	0	1	9	1	22	1	23	1	23	1	0	1	1	0	0	0	0
295	2022	Gastroenterology	1	0	0	72	0	0	0	27	18	0	0	0	1	1	0	1	0	1	0	0	1	1	0	0	1	0	0	0	0	1	15	0	0	1	16	0	0	0	0	0	0	1	1	1	1.25	1	1.25
296	2022	Pancreatic Surgery	0	1	1	73	1	0	0	34	40	0	0	0	0	0	0	1	0	0	0	1	0	0	0	0	0	1	0	0	0	1	26	0	0	1	26	1	27	1	26	1	0	1	1	0	0	0	0
297	2022	ICU	1	1	1	80	1	0	0	10	11	0	0	0	0	0	0	1	1	1	0	0	1	1	0	0	0	0	0	0	0	1	10	0	0	0	0	0	0	0	0	1	0	1	1	0	0	0	0
298	2022	ICU	1	1	1	73	1	1	1	121	90	1	65	0	0	0	0	1	0	1	0	0	1	1	0	0	0	1	1	0	0	1	54	1	90	1	63	1	90	1	90	1	0	1	1	1	12.5	1	12.5
299	2022	Burn unit	0	1	1	27	1	0	1	14	15	0	0	0	0	0	0	0	0	0	0	0	0	0	0	0	0	1	0	0	0	1	12	0	0	1	14	0	0	1	14	0	0	1	1	0	0	0	0
300	2022	Hepatobiliary Surgery	0	0	0	64	0	0	0	5	0	0	0	0	0	0	0	0	0	0	0	0	0	0	0	0	1	1	0	0	0	1	1	0	0	0	0	1	1	0	0	0	0	1	0	0	0	0	0
301	2022	Burn unit	0	1	1	2	0	0	0	16	7	0	0	0	0	0	0	0	0	0	0	0	0	0	0	0	0	1	0	0	0	1	6	1	15	1	16	1	15	1	15	1	0	1	1	1	1.13	1	1.13
302	2022	Emergency department	0	0	0	72	1	0	0	0	0	0	0	0	0	0	0	0	0	0	0	0	0	0	0	0	0	0	0	0	0	0	0	0	0	0	0	0	0	0	0	0	0	0	0	0	0	0	0
303	2022	ICU	0	1	1	64	1	0	0	11	12	1	9	0	0	0	0	0	0	0	0	0	0	0	0	0	1	0	1	0	0	1	10	1	8	1	9	1	9	1	9	1	0	1	0	0	0	0	0
304	2022	Hematology	0	0	0	55	1	0	0	1	28	0	0	0	1	0	1	0	0	0	0	0	0	0	0	0	0	0	1	0	0	1	1	0	0	0	0	0	0	0	0	0	0	0	0	0	0	0	0
305	2022	ICU	1	1	1	73	1	0	0	21	34	0	0	0	0	0	0	1	0	0	1	1	1	0	1	0	0	1	1	0	0	1	21	1	21	1	21	1	21	1	21	1	0	1	1	0	0	0	0
306	2022	ICU	1	1	1	60	1	1	1	41	42	1	34	0	0	0	0	0	0	0	0	0	0	0	0	0	1	1	1	0	0	1	28	1	9	1	41	1	41	1	37	1	0	1	1	1	13.75	1	13.75
307	2022	Hematology	1	1	1	68	0	0	0	27	0	0	0	0	0	0	0	1	1	0	0	0	0	0	1	0	0	0	0	0	0	0	0	0	0	0	0	0	0	0	0	0	0	0	0	0	0	0	0
308	2022	Emergency department	1	0	0	63	1	1	1	13	14	1	9	0	0	0	0	0	0	0	0	0	0	0	1	1	0	0	0	0	0	1	14	0	0	1	14	1	2	1	14	1	0	1	1	1	10.5	1	8
309	2022	Pancreatic Surgery	0	0	1	74	1	0	0	2	3	0	0	1	0	0	0	1	1	0	0	0	1	1	0	0	1	0	0	0	0	0	0	0	0	0	0	0	0	0	0	0	0	1	1	0	0	0	0
310	2022	Hematology	1	1	1	65	0	0	0	4	0	0	0	0	1	0	1	0	0	0	0	0	0	0	0	0	0	0	1	0	0	1	1	0	0	0	0	0	0	0	0	0	0	1	1	0	0	0	0
311	2022	Gastroenterology	0	0	0	80	0	0	0	3	4	0	0	0	0	0	0	1	1	0	0	1	0	0	0	0	1	0	0	0	0	1	1	0	0	0	0	0	0	0	0	0	0	1	1	0	0	0	0
312	2022	Hematology	0	1	0	15	1	0	0	47	30	0	0	1	1	0	1	0	0	0	0	0	0	0	0	0	0	0	1	0	0	1	90	0	0	0	0	0	0	0	0	1	1	1	1	0	0	0	0
313	2022	Infectious diseases	0	0	0	57	1	0	0	2	3	0	0	0	0	0	0	0	0	0	0	0	1	1	0	0	0	0	0	0	0	0	0	0	0	0	0	0	0	0	0	0	0	0	0	0	0	0	0
314	2022	Burn unit	0	1	1	32	1	0	0	6	0	0	0	0	0	0	0	0	0	0	0	0	0	0	0	0	0	1	0	0	0	1	6	1	6	1	6	1	6	1	6	1	0	1	1	1	5	1	5
315	2022	Hematology	0	1	1	65	1	0	0	100	90	0	0	1	0	0	0	0	0	0	0	0	1	1	0	0	0	0	1	0	0	0	0	0	0	0	0	0	0	0	0	1	1	1	1	1	17	1	17
316	2022	Pancreatic Surgery	0	1	1	80	0	0	0	9	10	0	0	0	0	0	0	0	0	0	0	0	0	0	0	0	0	1	0	0	0	1	2	0	0	0	0	0	0	1	2	0	0	1	0	0	0	0	0
317	2022	Burn unit	0	1	1	35	1	0	0	25	25	0	0	0	0	0	0	0	0	0	0	0	0	0	0	0	0	1	0	1	25	1	25	1	5	1	25	1	25	0	0	1	0	1	1	0	0	0	0
318	2022	Burn unit	0	1	1	51	1	1	1	4	5	0	0	0	0	0	0	0	0	0	0	0	0	0	0	0	0	1	0	0	0	1	4	0	0	1	4	0	0	0	0	1	0	1	1	0	0	0	0
319	2022	ICU	1	1	1	61	1	0	0	13	14	1	13	0	0	0	0	1	1	0	0	0	0	0	0	0	1	1	1	1	12	1	13	1	12	1	13	1	13	1	13	1	0	1	1	1	1.44	1	0.94
320	2022	Burn unit	1	1	1	50	1	0	0	14	0	0	0	0	0	0	0	0	0	0	0	0	0	0	0	0	0	1	0	0	0	1	14	0	0	1	14	0	0	0	0	0	0	1	1	1	15	1	15
321	2022	ICU	1	1	1	81	0	0	0	103	90	0	0	0	0	0	0	1	1	0	1	1	1	1	0	0	0	0	1	0	0	1	90	1	90	1	90	1	90	1	90	1	0	1	1	1	19.38	1	19.38
322	2022	Respiratory medicine	1	1	1	77	1	0	0	0	39	0	0	0	0	0	0	1	1	0	0	0	1	1	1	0	1	1	0	0	0	0	0	0	0	0	0	0	0	0	0	0	0	0	0	0	0	0	0
323	2022	Pancreatic Surgery	0	0	0	66	1	0	0	10	14	0	0	0	0	0	0	1	1	0	0	1	1	1	0	0	1	1	0	0	0	0	0	0	0	0	0	0	0	0	0	0	0	1	0	0	0	0	0
324	2022	Burn unit	0	1	1	50	1	0	0	18	0	0	0	0	0	0	0	0	0	0	0	0	0	0	0	0	0	1	0	0	0	1	19	1	17	1	19	0	0	1	16	1	0	1	1	0	0	0	0
325	2022	ICU	1	1	1	66	1	0	0	18	19	1	19	0	0	0	0	1	0	0	0	1	0	0	0	0	0	1	0	1	9	1	15	1	9	1	15	0	0	0	0	1	0	1	1	1	0.94	1	0.94
326	2022	Burn unit	0	1	1	59	1	1	1	7	0	0	0	0	0	0	0	0	0	0	0	0	0	0	0	0	0	1	0	0	0	1	7	0	0	1	7	0	0	1	5	0	0	1	1	0	0	0	0
327	2022	Urological surgery	0	1	1	77	0	0	0	4	21	0	0	0	1	1	0	0	0	0	0	0	0	0	0	0	0	1	0	0	0	0	0	0	0	1	4	0	0	1	25	0	0	1	0	0	0	0	0
328	2022	Burn unit	1	1	1	54	1	0	0	10	0	0	0	0	0	0	0	0	0	0	0	0	0	0	0	0	0	1	0	0	0	1	11	1	11	1	11	0	0	1	10	0	0	1	1	1	10	1	10
329	2022	Gastrointestinal Surgery	1	1	1	85	1	0	0	31	32	0	0	0	1	1	0	0	0	0	0	0	1	1	0	0	0	1	0	0	0	1	32	0	0	1	31	0	0	0	0	1	0	1	1	1	6	1	6
330	2022	Neurosurgery	0	1	1	87	1	0	0	35	37	1	20	0	0	0	0	1	1	0	1	1	0	0	0	0	0	0	0	0	0	0	0	0	0	0	0	0	0	0	0	1	0	1	1	1	6.25	1	6.25
331	2022	ICU	0	1	1	32	1	0	0	14	0	0	0	0	0	0	0	1	1	0	0	0	1	1	1	0	0	1	1	0	0	1	15	1	13	1	15	1	15	1	15	1	0	1	1	1	5	1	5
332	2022	Respiratory medicine	1	0	0	74	1	1	0	56	26	0	0	0	0	0	0	0	0	0	0	0	1	1	0	0	0	1	1	0	0	0	0	0	0	1	25	0	0	0	0	1	1	1	1	0	0	0	0
333	2022	Pancreatic Surgery	0	0	0	60	1	0	0	16	17	0	0	0	0	0	0	1	1	0	0	0	0	0	0	0	0	1	0	0	0	0	0	0	0	1	2	0	0	0	0	0	0	1	1	0	0	0	0
334	2022	Hematology	0	1	0	57	0	0	0	12	13	0	0	1	1	0	1	0	0	0	0	0	0	0	0	0	0	0	1	0	0	1	1	0	0	0	0	0	0	0	0	1	1	0	0	0	0	0	0
335	2022	Orthopedics	0	0	0	89	0	0	0	7	8	1	8	0	0	0	0	0	0	0	0	0	1	1	0	0	0	1	0	0	0	1	1	1	2	1	1	0	0	0	0	1	0	1	1	0	0	0	0
336	2022	Respiratory medicine	1	1	1	86	1	0	0	6	7	0	0	1	0	0	0	1	1	0	0	0	1	1	0	0	0	0	0	0	0	0	0	0	0	1	3	0	0	0	0	0	0	1	1	1	4.38	1	4.38
337	2022	Hematology	0	0	0	39	0	0	0	12	13	0	0	1	1	0	1	1	1	0	0	0	0	0	0	0	0	0	1	0	0	0	0	0	0	0	0	0	0	0	0	1	0	0	0	0	0	0	0
338	2022	Burn unit	0	1	1	59	1	0	0	14	15	0	0	0	0	0	0	0	0	0	0	0	1	1	0	0	0	1	0	0	0	1	1	0	0	1	1	0	0	0	0	0	0	0	0	0	0	0	0
339	2022	ICU	1	1	1	59	1	0	0	22	13	0	0	1	0	0	0	1	1	0	0	0	0	0	1	0	0	1	0	0	0	1	1	1	1	1	1	1	1	0	0	1	1	1	1	0	0	0	0
340	2022	Gastroenterology	0	0	0	70	1	0	0	3	0	0	0	1	0	0	0	1	1	0	0	0	0	0	0	0	1	1	0	0	0	1	90	0	0	0	0	0	0	0	0	0	0	0	0	0	0	0	0
341	2022	Hematology	0	0	0	48	1	0	0	62	0	0	0	1	1	0	1	0	0	0	0	0	0	0	0	0	0	0	1	0	0	1	90	0	0	0	0	0	0	0	0	1	1	1	0	0	0	0	0
342	2022	Emergency department	1	1	1	58	1	0	0	19	0	0	0	0	0	0	0	0	0	0	0	0	1	0	0	1	0	0	1	0	0	1	1	0	0	1	1	1	1	1	1	1	0	1	0	0	0	0	0
343	2022	Burn unit	0	1	1	53	1	1	1	14	0	0	0	0	0	0	0	1	1	0	0	0	0	0	0	0	0	1	0	1	14	1	14	1	14	1	14	1	14	0	0	1	0	1	1	1	15	1	15
344	2022	Burn unit	0	1	1	33	1	0	0	8	0	0	0	0	0	0	0	0	0	0	0	0	0	0	0	0	0	1	0	0	0	1	7	1	7	0	0	0	0	0	0	0	0	0	0	0	0	0	0
345	2022	Hematology	0	0	0	70	0	0	0	6	53	0	0	1	1	0	1	0	0	0	0	0	0	0	0	0	0	0	1	0	0	0	0	0	0	0	0	0	0	0	0	0	0	0	0	0	0	0	0
346	2022	Hematology	0	0	0	80	0	0	0	1	0	0	0	1	1	0	1	0	0	0	0	0	0	0	0	0	0	0	0	0	0	0	0	0	0	0	0	0	0	0	0	0	0	1	0	0	0	0	0
347	2022	Burn unit	0	1	1	28	0	0	0	11	6	0	0	0	0	0	0	0	0	0	0	0	0	0	0	0	0	1	0	0	0	0	0	0	0	0	0	0	0	0	0	0	0	1	1	1	5	1	5
348	2022	ICU	0	1	1	77	1	0	0	15	16	0	0	0	0	0	0	1	0	0	0	1	1	1	1	1	0	1	0	1	1	0	0	1	2	1	11	0	0	0	0	1	0	1	1	0	0	0	0
349	2022	Burn unit	0	1	0	12	1	0	0	9	10	0	0	0	0	0	0	0	0	0	0	0	0	0	0	0	0	1	0	0	0	0	0	1	9	1	9	0	0	0	0	0	0	1	1	0	0	0	0
350	2022	Pancreatic Surgery	0	1	0	60	1	0	0	0	12	0	0	0	0	0	0	0	0	0	0	0	0	0	0	0	0	1	0	0	0	0	0	0	0	0	0	0	0	0	0	0	0	0	0	0	0	0	0
351	2022	Gastrointestinal Surgery	0	0	0	59	1	1	0	20	21	1	4	0	0	0	0	1	1	0	0	0	1	1	0	0	0	1	0	0	0	1	1	1	1	1	8	0	0	1	1	0	0	1	1	1	1.25	1	1.25
352	2022	ICU	0	1	0	59	1	0	0	25	25	0	0	0	0	0	0	1	0	0	1	0	0	0	0	0	0	1	1	0	0	0	0	0	0	1	1	0	0	0	0	0	0	1	1	1	5	1	5
353	2022	Gastroenterology	0	0	0	64	1	0	0	0	0	0	0	0	0	0	0	1	1	0	0	0	0	0	0	0	1	0	0	0	0	0	0	0	0	0	0	0	0	0	0	0	0	0	0	0	0	0	0
354	2022	Hematology	0	1	1	21	1	0	0	5	32	0	0	0	1	0	1	0	0	0	0	0	0	0	0	0	0	0	0	0	0	0	0	0	0	0	0	0	0	0	0	0	0	0	0	0	0	0	0
355	2022	Maternity ward	0	1	1	27	0	0	0	18	41	0	0	0	1	1	0	0	0	0	0	0	0	0	0	0	0	1	0	0	0	0	0	0	0	0	0	0	0	0	0	0	0	0	0	0	0	0	0
356	2022	Neurosurgery	0	1	1	52	1	0	0	16	17	0	0	0	0	0	0	0	0	0	0	0	0	0	0	0	0	1	0	0	0	0	0	0	0	1	15	0	0	0	0	0	0	1	1	0	0	0	0
357	2022	Interventional medicine	0	0	0	70	1	0	0	1	8	0	0	1	0	0	0	1	1	0	0	0	1	1	0	0	0	0	0	0	0	0	0	0	0	0	0	0	0	0	0	0	0	1	0	0	0	0	0
358	2022	ICU	0	1	1	75	0	0	0	11	17	0	0	0	0	0	0	0	0	0	0	0	0	0	1	0	0	0	0	0	0	1	1	0	0	1	1	1	1	0	0	0	0	1	1	0	0	0	0
359	2022	Burn unit	0	1	1	38	0	1	0	1	1	0	0	0	0	0	0	0	0	0	0	0	0	0	0	0	0	0	0	0	0	1	1	1	1	1	1	0	0	0	0	0	0	0	0	0	0	0	0
360	2022	Oncology	0	0	0	48	0	0	0	0	14	0	0	1	0	0	0	0	0	0	0	0	0	0	0	0	0	1	0	0	0	0	0	0	0	0	0	0	0	0	0	0	0	0	0	0	0	0	0
361	2022	Pancreatic Surgery	0	0	0	65	0	0	0	7	8	0	0	0	0	0	0	0	0	0	0	0	0	0	0	0	1	1	0	0	0	0	0	0	0	0	0	0	0	0	0	0	0	0	0	0	0	0	0
362	2022	Emergency department	0	0	0	58	1	1	0	0	1	0	0	0	0	0	0	0	0	0	0	0	0	0	1	0	1	0	0	0	0	0	0	0	0	1	1	0	0	0	0	0	0	0	0	0	0	0	0
363	2022	Hematology	0	0	0	36	0	0	0	13	24	0	0	1	0	0	0	0	0	0	0	0	0	0	0	0	0	0	1	0	0	0	0	0	0	0	0	0	0	0	0	1	0	0	0	0	0	0	0
364	2022	ICU	0	1	1	81	1	0	0	61	62	1	90	0	0	0	0	1	1	0	0	1	1	1	0	0	1	1	1	1	1	1	1	1	1	1	1	0	0	0	0	1	0	1	1	1	2.81	1	2.81
365	2022	Hematology	1	0	0	52	0	0	0	12	0	0	0	0	1	0	1	0	0	0	0	0	0	0	0	0	0	0	1	0	0	0	0	0	0	0	0	0	0	0	0	1	0	0	0	0	0	0	0
366	2022	Hematology	0	1	0	56	0	0	0	22	33	0	0	1	1	0	1	0	0	0	0	0	0	0	0	0	1	0	1	0	0	1	90	0	0	0	0	0	0	0	0	1	1	1	1	1	5	1	5
367	2022	ICU	0	0	0	66	0	0	0	10	10	0	0	0	1	1	0	0	0	0	0	0	0	0	0	0	1	1	0	0	0	1	1	1	1	1	1	0	0	0	0	1	0	1	1	0	0	0	0
368	2022	Pancreatic Surgery	0	0	0	69	1	0	0	24	25	0	0	0	0	0	0	0	0	0	0	0	0	0	0	0	0	1	0	0	0	1	1	0	0	1	1	1	1	0	0	0	0	1	1	0	0	0	0
369	2022	Burn unit	0	1	1	58	1	0	0	26	0	0	0	0	0	0	0	0	0	0	0	0	0	0	0	0	0	1	0	0	0	0	0	1	1	1	1	0	0	0	0	0	0	1	1	0	0	0	0
370	2022	Burn unit	1	1	1	44	1	1	1	7	0	0	0	0	0	0	0	0	0	0	0	0	0	0	0	0	0	1	0	1	1	1	1	1	1	1	1	0	0	0	0	1	0	1	1	0	0	0	0
371	2022	Burn unit	1	1	1	46	1	1	0	6	0	0	0	0	0	0	0	0	0	0	0	0	0	0	0	0	0	1	0	1	1	1	1	1	1	1	1	1	1	1	1	1	0	1	1	0	0	0	0
372	2022	Burn unit	0	1	1	60	1	1	1	8	0	0	0	0	0	0	0	0	0	0	0	0	0	0	0	0	0	1	0	0	0	1	1	1	1	1	1	1	1	0	0	0	0	1	1	0	0	0	0
373	2022	Urological surgery	0	1	0	63	1	0	0	0	5	0	0	1	0	0	0	0	0	0	0	0	0	0	0	1	0	1	0	0	0	0	0	0	0	1	1	0	0	1	1	0	0	0	0	0	0	0	0
374	2022	ICU	0	1	0	64	1	1	0	11	0	0	0	0	0	0	0	1	1	0	0	0	0	0	0	0	0	1	0	0	0	1	1	0	0	1	1	0	0	0	0	0	0	1	1	0	0	0	0
375	2022	Gastroenterology	0	1	0	39	1	1	0	7	8	1	8	0	0	0	0	0	0	0	0	0	0	0	0	0	1	1	0	0	0	1	1	1	3	1	1	0	0	0	0	1	0	0	0	0	0	0	0
376	2022	Pancreatic Surgery	0	1	0	73	0	0	0	14	0	0	0	0	1	1	0	0	0	0	0	0	0	0	0	0	0	1	0	0	0	1	1	0	0	1	1	1	1	1	1	0	0	1	1	0	0	0	0
377	2022	Hematology	0	0	0	56	0	0	0	14	56	0	0	1	0	0	0	0	0	0	0	0	0	0	0	0	0	0	1	0	0	1	1	0	0	0	0	0	0	0	0	1	0	0	0	0	0	0	0
378	2022	ICU	0	1	0	85	1	0	0	28	0	0	0	0	0	0	0	1	1	0	0	0	1	0	1	0	0	1	1	0	0	1	1	1	12	1	1	1	1	0	0	1	0	1	1	1	2.5	1	2.5
379	2022	Burn unit	1	1	1	38	1	0	0	11	0	0	0	0	0	0	0	0	0	0	0	0	0	0	0	0	0	1	0	1	1	1	1	1	1	1	1	1	1	1	1	1	0	1	1	0	0	0	0
[truncated: 20 more columns]
